# Supplementary material for: Applying team strategies for dynamic coordination: A comparative study of expertise using 3-on-3 basketball
Source: PLoS One. 2026 Feb 20;21(2):e0343077. doi: 10.1371/journal.pone.0343077 (PMC12923147; doi:10.1371/journal.pone.0343077)
Supplement: S1 Dataset — (XLSX) [file pone.0343077.s006.xlsx]

## Sheet: README
Readme
Dataset Sheet
Session	Three sessions were conducted in this field experiment.
Trial	Seven trials were conducted per session.
Condition	Four conditions (low expertise before the tips, low expertise after the tips, high expertise, and random-walk through computer simulation) were prepared to compare offensive movements.
Role	Three offensive roles (O1, O2, and O3) in the four conditions played. When CV-Dis is the dependent variable for estimating using a linear mixed model, the label "Role" replaces "Pair", which represents the pair with offensive #3 in the key role of intervention decisions and adjustment.
Team performance	1 and 0 represent a win and loss in each 3-on-3 basketball mini-game for the offensive team.
Entropy	Difficulty in anticipating the movements for the defensive team based on Shannon’s information theory.
CV-Dis	Coefficient of variation represents the variability in the distance (cm) between offensive #3 and each other player.
#Some columns in the random-walk condition are blank because its data is not recorded.

## Sheet: Entropy
Session	Trial	Condition	Role	Team performance	Entropy
1	1	low-before	O1	1	3.92144
1	2	low-before	O1	0	3.79838
1	3	low-before	O1	0	4.15409
1	4	low-before	O1	0	2.92322
1	5	low-before	O1	1	4.43191
1	6	low-before	O1	1	3.40348
1	7	low-before	O1	1	3.47708
2	1	low-before	O1	0	0.469
2	2	low-before	O1	0	3.19526
2	3	low-before	O1	1	3.69559
2	4	low-before	O1	1	3.99192
2	5	low-before	O1	1	2.97929
2	6	low-before	O1	1	4.22488
2	7	low-before	O1	0	3.40306
3	1	low-before	O1	0	0.79824
3	2	low-before	O1	1	4.24672
3	3	low-before	O1	0	3.54385
3	4	low-before	O1	0	4.35691
3	5	low-before	O1	0	4.22848
3	6	low-before	O1	0	3.132
3	7	low-before	O1	0	3.6803
1	1	low-before	O2	1	3.85212
1	2	low-before	O2	0	3.8017
1	3	low-before	O2	0	4.06486
1	4	low-before	O2	0	1.70603
1	5	low-before	O2	1	4.21094
1	6	low-before	O2	1	4.02216
1	7	low-before	O2	1	3.33631
2	1	low-before	O2	0	0.92183
2	2	low-before	O2	0	4.09975
2	3	low-before	O2	1	4.65135
2	4	low-before	O2	1	4.45341
2	5	low-before	O2	1	3.87348
2	6	low-before	O2	1	4.00667
2	7	low-before	O2	0	3.03717
3	1	low-before	O2	0	4.02048
3	2	low-before	O2	1	2.8671
3	3	low-before	O2	0	3.57625
3	4	low-before	O2	0	5.06605
3	5	low-before	O2	0	4.56619
3	6	low-before	O2	0	4.48248
3	7	low-before	O2	0	4.1546
1	1	low-before	O3	1	2.3426
1	2	low-before	O3	0	1.31813
1	3	low-before	O3	0	2.81468
1	4	low-before	O3	0	1.43376
1	5	low-before	O3	1	4.30804
1	6	low-before	O3	1	1.74221
1	7	low-before	O3	1	2.4362
2	1	low-before	O3	0	0
2	2	low-before	O3	0	1.71381
2	3	low-before	O3	1	3.17733
2	4	low-before	O3	1	2.67284
2	5	low-before	O3	1	3.41152
2	6	low-before	O3	1	2.67883
2	7	low-before	O3	0	1.37627
3	1	low-before	O3	0	1.90849
3	2	low-before	O3	1	4.15345
3	3	low-before	O3	0	2.68571
3	4	low-before	O3	0	3.84171
3	5	low-before	O3	0	4.00537
3	6	low-before	O3	0	4.59385
3	7	low-before	O3	0	1.23822
1	1	low-after	O1	1	3.92292
1	2	low-after	O1	1	3.72355
1	3	low-after	O1	0	0
1	4	low-after	O1	1	4.01612
1	5	low-after	O1	1	2.34414
1	6	low-after	O1	0	3.76051
1	7	low-after	O1	0	3.59997
2	1	low-after	O1	1	3.91461
2	2	low-after	O1	1	3.42347
2	3	low-after	O1	1	2.19171
2	4	low-after	O1	0	3.87154
2	5	low-after	O1	1	3.48182
2	6	low-after	O1	1	2.89459
2	7	low-after	O1	1	3.52261
3	1	low-after	O1	0	4.07285
3	2	low-after	O1	0	3.3781
3	3	low-after	O1	0	3.39787
3	4	low-after	O1	0	4.64307
3	5	low-after	O1	1	3.70041
3	6	low-after	O1	0	3.4521
3	7	low-after	O1	0	4.24592
1	1	low-after	O2	1	3.50015
1	2	low-after	O2	1	4.07677
1	3	low-after	O2	0	1.8944
1	4	low-after	O2	1	4.04821
1	5	low-after	O2	1	3.39064
1	6	low-after	O2	0	4.59107
1	7	low-after	O2	0	4.09606
2	1	low-after	O2	1	3.65974
2	2	low-after	O2	1	4.1334
2	3	low-after	O2	1	4.33193
2	4	low-after	O2	0	4.36076
2	5	low-after	O2	1	4.07417
2	6	low-after	O2	1	4.26138
2	7	low-after	O2	1	3.72996
3	1	low-after	O2	0	4.05644
3	2	low-after	O2	0	5.04008
3	3	low-after	O2	0	4.12495
3	4	low-after	O2	0	3.78921
3	5	low-after	O2	1	3.982
3	6	low-after	O2	0	4.33859
3	7	low-after	O2	0	4.30633
1	1	low-after	O3	1	1.81741
1	2	low-after	O3	1	2.79638
1	3	low-after	O3	0	0
1	4	low-after	O3	1	1.38702
1	5	low-after	O3	1	2.04704
1	6	low-after	O3	0	3.55915
1	7	low-after	O3	0	2.11025
2	1	low-after	O3	1	1.5485
2	2	low-after	O3	1	2.05862
2	3	low-after	O3	1	1.97606
2	4	low-after	O3	0	3.29403
2	5	low-after	O3	1	2.7917
2	6	low-after	O3	1	1.3267
2	7	low-after	O3	1	2.10715
3	1	low-after	O3	0	2.91308
3	2	low-after	O3	0	2.23245
3	3	low-after	O3	0	1.76754
3	4	low-after	O3	0	2.74706
3	5	low-after	O3	1	3.48492
3	6	low-after	O3	0	2.081
3	7	low-after	O3	0	2.06172
1	1	high	O1	1	3.34793
1	2	high	O1	1	3.30034
1	3	high	O1	1	3.33144
1	4	high	O1	1	4.2062
1	5	high	O1	1	3.52666
1	6	high	O1	1	3.45228
1	7	high	O1	0	3.4333
2	1	high	O1	1	4.07431
2	2	high	O1	1	3.2883
2	3	high	O1	0	3.43636
2	4	high	O1	1	4.06108
2	5	high	O1	1	2.68365
2	6	high	O1	1	4.06807
2	7	high	O1	1	4.39388
3	1	high	O1	1	3.39393
3	2	high	O1	1	3.61918
3	3	high	O1	1	3.79454
3	4	high	O1	1	3.81221
3	5	high	O1	1	3.59527
3	6	high	O1	0	3.05896
3	7	high	O1	1	4.28467
1	1	high	O2	1	2.69074
1	2	high	O2	1	3.47392
1	3	high	O2	1	3.15777
1	4	high	O2	1	3.77208
1	5	high	O2	1	3.65724
1	6	high	O2	1	4.36091
1	7	high	O2	0	3.01257
2	1	high	O2	1	3.62476
2	2	high	O2	1	3.10606
2	3	high	O2	0	3.40386
2	4	high	O2	1	3.48441
2	5	high	O2	1	2.48199
2	6	high	O2	1	2.85143
2	7	high	O2	1	3.79979
3	1	high	O2	1	3.69425
3	2	high	O2	1	3.90403
3	3	high	O2	1	3.44595
3	4	high	O2	1	4.24659
3	5	high	O2	1	3.38945
3	6	high	O2	0	0.89569
3	7	high	O2	1	3.20774
1	1	high	O3	1	2.49142
1	2	high	O3	1	2.68802
1	3	high	O3	1	2.90544
1	4	high	O3	1	3.07938
1	5	high	O3	1	3.08979
1	6	high	O3	1	4.29046
1	7	high	O3	0	2.3928
2	1	high	O3	1	2.38343
2	2	high	O3	1	2.75759
2	3	high	O3	0	3.02884
2	4	high	O3	1	3.03113
2	5	high	O3	1	1.66415
2	6	high	O3	1	3.2433
2	7	high	O3	1	4.04053
3	1	high	O3	1	2.9961
3	2	high	O3	1	3.08262
3	3	high	O3	1	2.30129
3	4	high	O3	1	3.02991
3	5	high	O3	1	2.41073
3	6	high	O3	0	3.08288
3	7	high	O3	1	2.94679
1	1	random-walk	O1		5.27756
1	2	random-walk	O1		5.02467
1	3	random-walk	O1		4.61438
1	4	random-walk	O1		5.78001
1	5	random-walk	O1		4.07719
1	6	random-walk	O1		5.07763
1	7	random-walk	O1		5.22887
2	1	random-walk	O1		5.38543
2	2	random-walk	O1		4.76301
2	3	random-walk	O1		5.03782
2	4	random-walk	O1		4.61227
2	5	random-walk	O1		5.72274
2	6	random-walk	O1		5.18823
2	7	random-walk	O1		5.34025
3	1	random-walk	O1		5.53359
3	2	random-walk	O1		4.82854
3	3	random-walk	O1		4.60809
3	4	random-walk	O1		5.43368
3	5	random-walk	O1		4.75688
3	6	random-walk	O1		4.95807
3	7	random-walk	O1		4.95875
1	1	random-walk	O2		4.5272
1	2	random-walk	O2		4.33982
1	3	random-walk	O2		5.27901
1	4	random-walk	O2		5.59265
1	5	random-walk	O2		4.4527
1	6	random-walk	O2		5.69708
1	7	random-walk	O2		3.44533
2	1	random-walk	O2		5.46009
2	2	random-walk	O2		5.16407
2	3	random-walk	O2		4.49066
2	4	random-walk	O2		4.60777
2	5	random-walk	O2		5.33174
2	6	random-walk	O2		5.42653
2	7	random-walk	O2		4.96753
3	1	random-walk	O2		5.7204
3	2	random-walk	O2		5.37467
3	3	random-walk	O2		4.59293
3	4	random-walk	O2		5.59562
3	5	random-walk	O2		4.37761
3	6	random-walk	O2		4.0425
3	7	random-walk	O2		5.01919
1	1	random-walk	O3		4.84714
1	2	random-walk	O3		4.99592
1	3	random-walk	O3		4.95543
1	4	random-walk	O3		5.92061
1	5	random-walk	O3		5.29986
1	6	random-walk	O3		5.49689
1	7	random-walk	O3		4.05942
2	1	random-walk	O3		5.88982
2	2	random-walk	O3		4.18223
2	3	random-walk	O3		4.74874
2	4	random-walk	O3		4.8667
2	5	random-walk	O3		4.91011
2	6	random-walk	O3		5.54504
2	7	random-walk	O3		5.61523
3	1	random-walk	O3		5.5057
3	2	random-walk	O3		5.28176
3	3	random-walk	O3		5.18423
3	4	random-walk	O3		5.11637
3	5	random-walk	O3		5.2176
3	6	random-walk	O3		5.27502
3	7	random-walk	O3		4.90993

## Sheet: CV
Session	Trial	Condition	Pair	Team performance	CV-Dis
1	1	low-before	O3O1	1	0.20994
1	2	low-before	O3O1	0	0.23966
1	3	low-before	O3O1	0	0.34511
1	4	low-before	O3O1	0	0.07416
1	5	low-before	O3O1	1	0.31217
1	6	low-before	O3O1	1	0.12887
1	7	low-before	O3O1	1	0.28217
2	1	low-before	O3O1	0	0.01501
2	2	low-before	O3O1	0	0.10277
2	3	low-before	O3O1	1	0.15197
2	4	low-before	O3O1	1	0.17796
2	5	low-before	O3O1	1	0.13886
2	6	low-before	O3O1	1	0.35077
2	7	low-before	O3O1	0	0.32662
3	1	low-before	O3O1	0	0.04199
3	2	low-before	O3O1	1	0.4216
3	3	low-before	O3O1	0	0.29279
3	4	low-before	O3O1	0	0.31423
3	5	low-before	O3O1	0	0.27463
3	6	low-before	O3O1	0	0.47234
3	7	low-before	O3O1	0	0.10465
1	1	low-before	O3O2	1	0.39569
1	2	low-before	O3O2	0	0.25983
1	3	low-before	O3O2	0	0.33159
1	4	low-before	O3O2	0	0.03554
1	5	low-before	O3O2	1	0.26162
1	6	low-before	O3O2	1	0.41995
1	7	low-before	O3O2	1	0.09248
2	1	low-before	O3O2	0	0.0218
2	2	low-before	O3O2	0	0.27575
2	3	low-before	O3O2	1	0.26333
2	4	low-before	O3O2	1	0.25209
2	5	low-before	O3O2	1	0.34824
2	6	low-before	O3O2	1	0.2679
2	7	low-before	O3O2	0	0.1204
3	1	low-before	O3O2	0	0.24729
3	2	low-before	O3O2	1	0.21401
3	3	low-before	O3O2	0	0.1587
3	4	low-before	O3O2	0	0.32959
3	5	low-before	O3O2	0	0.46676
3	6	low-before	O3O2	0	0.35701
3	7	low-before	O3O2	0	0.23549
1	1	low-before	O3D1	1	0.28107
1	2	low-before	O3D1	0	0.19301
1	3	low-before	O3D1	0	0.30194
1	4	low-before	O3D1	0	0.04726
1	5	low-before	O3D1	1	0.37032
1	6	low-before	O3D1	1	0.29128
1	7	low-before	O3D1	1	0.25869
2	1	low-before	O3D1	0	0.02136
2	2	low-before	O3D1	0	0.25934
2	3	low-before	O3D1	1	0.16834
2	4	low-before	O3D1	1	0.17428
2	5	low-before	O3D1	1	0.16284
2	6	low-before	O3D1	1	0.31431
2	7	low-before	O3D1	0	0.0505
3	1	low-before	O3D1	0	0.02029
3	2	low-before	O3D1	1	0.58482
3	3	low-before	O3D1	0	0.14205
3	4	low-before	O3D1	0	0.36187
3	5	low-before	O3D1	0	0.40764
3	6	low-before	O3D1	0	0.45461
3	7	low-before	O3D1	0	0.06906
1	1	low-before	O3D2	1	0.22446
1	2	low-before	O3D2	0	0.26903
1	3	low-before	O3D2	0	0.33025
1	4	low-before	O3D2	0	0.04211
1	5	low-before	O3D2	1	0.59982
1	6	low-before	O3D2	1	0.39742
1	7	low-before	O3D2	1	0.12278
2	1	low-before	O3D2	0	0.02656
2	2	low-before	O3D2	0	0.13018
2	3	low-before	O3D2	1	0.18194
2	4	low-before	O3D2	1	0.17809
2	5	low-before	O3D2	1	0.41492
2	6	low-before	O3D2	1	0.37342
2	7	low-before	O3D2	0	0.3093
3	1	low-before	O3D2	0	0.15581
3	2	low-before	O3D2	1	0.2656
3	3	low-before	O3D2	0	0.3199
3	4	low-before	O3D2	0	0.43199
3	5	low-before	O3D2	0	0.34544
3	6	low-before	O3D2	0	0.3983
3	7	low-before	O3D2	0	0.16081
1	1	low-before	O3D3	1	0.37395
1	2	low-before	O3D3	0	0.16712
1	3	low-before	O3D3	0	0.53029
1	4	low-before	O3D3	0	0.16549
1	5	low-before	O3D3	1	0.64273
1	6	low-before	O3D3	1	0.40693
1	7	low-before	O3D3	1	0.48786
2	1	low-before	O3D3	0	0.04924
2	2	low-before	O3D3	0	0.1402
2	3	low-before	O3D3	1	0.36301
2	4	low-before	O3D3	1	0.24932
2	5	low-before	O3D3	1	0.31516
2	6	low-before	O3D3	1	0.45141
2	7	low-before	O3D3	0	0.15351
3	1	low-before	O3D3	0	0.23583
3	2	low-before	O3D3	1	0.35797
3	3	low-before	O3D3	0	0.36548
3	4	low-before	O3D3	0	0.41568
3	5	low-before	O3D3	0	0.43015
3	6	low-before	O3D3	0	0.61241
3	7	low-before	O3D3	0	0.25477
1	1	low-after	O3O1	1	0.16976
1	2	low-after	O3O1	1	0.18619
1	3	low-after	O3O1	0	0.00696
1	4	low-after	O3O1	1	0.15649
1	5	low-after	O3O1	1	0.03959
1	6	low-after	O3O1	0	0.09623
1	7	low-after	O3O1	0	0.12322
2	1	low-after	O3O1	1	0.16573
2	2	low-after	O3O1	1	0.12536
2	3	low-after	O3O1	1	0.18202
2	4	low-after	O3O1	0	0.36265
2	5	low-after	O3O1	1	0.32088
2	6	low-after	O3O1	1	0.17156
2	7	low-after	O3O1	1	0.08279
3	1	low-after	O3O1	0	0.40969
3	2	low-after	O3O1	0	0.11052
3	3	low-after	O3O1	0	0.10664
3	4	low-after	O3O1	0	0.46426
3	5	low-after	O3O1	1	0.26625
3	6	low-after	O3O1	0	0.13837
3	7	low-after	O3O1	0	0.14407
1	1	low-after	O3O2	1	0.27013
1	2	low-after	O3O2	1	0.43277
1	3	low-after	O3O2	0	0.03041
1	4	low-after	O3O2	1	0.1631
1	5	low-after	O3O2	1	0.19496
1	6	low-after	O3O2	0	0.52681
1	7	low-after	O3O2	0	0.33902
2	1	low-after	O3O2	1	0.09141
2	2	low-after	O3O2	1	0.29403
2	3	low-after	O3O2	1	0.55037
2	4	low-after	O3O2	0	0.39226
2	5	low-after	O3O2	1	0.39785
2	6	low-after	O3O2	1	0.42368
2	7	low-after	O3O2	1	0.36914
3	1	low-after	O3O2	0	0.16654
3	2	low-after	O3O2	0	0.51197
3	3	low-after	O3O2	0	0.34699
3	4	low-after	O3O2	0	0.19945
3	5	low-after	O3O2	1	0.33415
3	6	low-after	O3O2	0	0.37782
3	7	low-after	O3O2	0	0.31555
1	1	low-after	O3D1	1	0.18523
1	2	low-after	O3D1	1	0.38552
1	3	low-after	O3D1	0	0.01199
1	4	low-after	O3D1	1	0.19835
1	5	low-after	O3D1	1	0.0996
1	6	low-after	O3D1	0	0.15425
1	7	low-after	O3D1	0	0.25821
2	1	low-after	O3D1	1	0.09394
2	2	low-after	O3D1	1	0.09594
2	3	low-after	O3D1	1	0.12295
2	4	low-after	O3D1	0	0.39112
2	5	low-after	O3D1	1	0.33075
2	6	low-after	O3D1	1	0.11227
2	7	low-after	O3D1	1	0.26627
3	1	low-after	O3D1	0	0.3807
3	2	low-after	O3D1	0	0.44341
3	3	low-after	O3D1	0	0.10847
3	4	low-after	O3D1	0	0.21863
3	5	low-after	O3D1	1	0.4799
3	6	low-after	O3D1	0	0.1987
3	7	low-after	O3D1	0	0.13617
1	1	low-after	O3D2	1	0.1743
1	2	low-after	O3D2	1	0.36086
1	3	low-after	O3D2	0	0.02035
1	4	low-after	O3D2	1	0.25677
1	5	low-after	O3D2	1	0.22421
1	6	low-after	O3D2	0	0.59418
1	7	low-after	O3D2	0	0.23735
2	1	low-after	O3D2	1	0.50246
2	2	low-after	O3D2	1	0.27348
2	3	low-after	O3D2	1	0.47892
2	4	low-after	O3D2	0	0.42528
2	5	low-after	O3D2	1	0.28954
2	6	low-after	O3D2	1	0.6135
2	7	low-after	O3D2	1	0.15794
3	1	low-after	O3D2	0	0.19615
3	2	low-after	O3D2	0	0.17106
3	3	low-after	O3D2	0	0.20405
3	4	low-after	O3D2	0	0.70356
3	5	low-after	O3D2	1	0.308
3	6	low-after	O3D2	0	0.13871
3	7	low-after	O3D2	0	0.23881
1	1	low-after	O3D3	1	0.38477
1	2	low-after	O3D3	1	0.23429
1	3	low-after	O3D3	0	0.04391
1	4	low-after	O3D3	1	0.33566
1	5	low-after	O3D3	1	0.2224
1	6	low-after	O3D3	0	0.482
1	7	low-after	O3D3	0	0.23588
2	1	low-after	O3D3	1	0.23624
2	2	low-after	O3D3	1	0.40378
2	3	low-after	O3D3	1	0.45868
2	4	low-after	O3D3	0	0.48147
2	5	low-after	O3D3	1	0.42885
2	6	low-after	O3D3	1	0.24268
2	7	low-after	O3D3	1	0.44493
3	1	low-after	O3D3	0	0.47784
3	2	low-after	O3D3	0	0.42947
3	3	low-after	O3D3	0	0.18036
3	4	low-after	O3D3	0	0.60435
3	5	low-after	O3D3	1	0.35449
3	6	low-after	O3D3	0	0.19002
3	7	low-after	O3D3	0	0.19558
1	1	high	O3O1	1	0.23468
1	2	high	O3O1	1	0.37521
1	3	high	O3O1	1	0.31978
1	4	high	O3O1	1	0.44207
1	5	high	O3O1	1	0.49856
1	6	high	O3O1	1	0.53332
1	7	high	O3O1	0	0.18033
2	1	high	O3O1	1	0.33778
2	2	high	O3O1	1	0.05375
2	3	high	O3O1	0	0.62356
2	4	high	O3O1	1	0.52143
2	5	high	O3O1	1	0.3612
2	6	high	O3O1	1	0.27219
2	7	high	O3O1	1	0.56404
3	1	high	O3O1	1	0.39083
3	2	high	O3O1	1	0.30534
3	3	high	O3O1	1	0.22611
3	4	high	O3O1	1	0.52464
3	5	high	O3O1	1	0.18135
3	6	high	O3O1	0	0.40319
3	7	high	O3O1	1	0.23981
1	1	high	O3O2	1	0.17272
1	2	high	O3O2	1	0.28045
1	3	high	O3O2	1	0.23613
1	4	high	O3O2	1	0.5551
1	5	high	O3O2	1	0.54113
1	6	high	O3O2	1	0.50281
1	7	high	O3O2	0	0.39524
2	1	high	O3O2	1	0.20263
2	2	high	O3O2	1	0.36754
2	3	high	O3O2	0	0.56124
2	4	high	O3O2	1	0.35802
2	5	high	O3O2	1	0.20612
2	6	high	O3O2	1	0.28216
2	7	high	O3O2	1	0.59356
3	1	high	O3O2	1	0.11298
3	2	high	O3O2	1	0.68631
3	3	high	O3O2	1	0.21086
3	4	high	O3O2	1	0.38817
3	5	high	O3O2	1	0.16011
3	6	high	O3O2	0	0.20174
3	7	high	O3O2	1	0.25734
1	1	high	O3D1	1	0.11238
1	2	high	O3D1	1	0.31229
1	3	high	O3D1	1	0.31587
1	4	high	O3D1	1	0.49607
1	5	high	O3D1	1	0.50341
1	6	high	O3D1	1	0.8851
1	7	high	O3D1	0	0.18598
2	1	high	O3D1	1	0.25994
2	2	high	O3D1	1	0.23581
2	3	high	O3D1	0	0.55352
2	4	high	O3D1	1	0.46527
2	5	high	O3D1	1	0.2713
2	6	high	O3D1	1	0.24591
2	7	high	O3D1	1	0.51792
3	1	high	O3D1	1	0.07022
3	2	high	O3D1	1	0.32395
3	3	high	O3D1	1	0.19476
3	4	high	O3D1	1	0.42466
3	5	high	O3D1	1	0.18401
3	6	high	O3D1	0	0.42555
3	7	high	O3D1	1	0.22539
1	1	high	O3D2	1	0.26158
1	2	high	O3D2	1	0.39439
1	3	high	O3D2	1	0.26313
1	4	high	O3D2	1	0.53292
1	5	high	O3D2	1	0.61799
1	6	high	O3D2	1	0.48678
1	7	high	O3D2	0	0.39982
2	1	high	O3D2	1	0.26412
2	2	high	O3D2	1	0.12851
2	3	high	O3D2	0	0.62862
2	4	high	O3D2	1	0.55388
2	5	high	O3D2	1	0.18998
2	6	high	O3D2	1	0.2951
2	7	high	O3D2	1	0.63003
3	1	high	O3D2	1	0.37596
3	2	high	O3D2	1	0.54208
3	3	high	O3D2	1	0.23497
3	4	high	O3D2	1	0.38861
3	5	high	O3D2	1	0.21303
3	6	high	O3D2	0	0.25558
3	7	high	O3D2	1	0.28825
1	1	high	O3D3	1	0.26938
1	2	high	O3D3	1	0.34867
1	3	high	O3D3	1	0.12412
1	4	high	O3D3	1	0.58494
1	5	high	O3D3	1	0.67789
1	6	high	O3D3	1	0.44563
1	7	high	O3D3	0	0.42261
2	1	high	O3D3	1	0.31944
2	2	high	O3D3	1	0.23862
2	3	high	O3D3	0	0.60698
2	4	high	O3D3	1	0.35409
2	5	high	O3D3	1	0.32248
2	6	high	O3D3	1	0.30488
2	7	high	O3D3	1	0.6414
3	1	high	O3D3	1	0.23392
3	2	high	O3D3	1	0.49841
3	3	high	O3D3	1	0.14447
3	4	high	O3D3	1	0.41997
3	5	high	O3D3	1	0.0967
3	6	high	O3D3	0	0.65883
3	7	high	O3D3	1	0.26246
